# Supplementary material for: Multiple acyl-CoA dehydrogenase deficiency kills Mycobacterium tuberculosis in vitro and during infection
Source: Nat Commun. 2021 Nov 15;12:6593. doi: 10.1038/s41467-021-26941-1 (PMC8593149; doi:10.1038/s41467-021-26941-1)
Supplement: Supplementary file 6 — Source Data [file 41467_2021_26941_MOESM6_ESM.xlsx]

## Sheet: Fig. 1
Fig 1d
		-ATC			+ATC
Log CFU/OD580nm	OADC	750000	1250000	1500000	22500	25000	27500
	Fatty acid free ADN	600000	800000	750000	100000	125000	125000

## Sheet: Fig. 2
Fig 2a
	Days	WT				DetfD				DetfD::complemented
Lungs (CFU)	0	98	150	108	100	50	52	48	38	50	60	44	46
	14	26400	22800	33400	14400	20	36	60	20	36400	40200	38400	39000
	28	640000	460000	300000	340000	8	12	8	12	1500000	1540000	900000	1140000
	56	740000	660000	500000	1040000	0	0	0	0	460000	420000	360000	280000
	Days	WT				DetfD				DetfD::complemented
Spleens (CFU)	28	19200	20000	7200	30000	0	0	0	0	23000	8000	15000	18400
	56	20000	24000	30000	36000	0	0	0	0	30000	38000	32000	20000

## Sheet: Fig. 3
Fig. 3a		Glycerol										Acetic acid										Propionic acid
	Days	WT			DetfD			DetfD::complemented				WT			DetfD			DetfD::complemented				WT			DetfD			DetfD::complemented
OD580nm	0	0.01	0.01	0.01	0.01	0.01	0.01	0.01	0.01	0.01		0.01	0.01	0.01	0.01	0.01	0.01	0.01	0.01	0.01		0.01	0.01	0.01	0.01	0.01	0.01	0.01	0.01	0.01
	7	0.0464	0.0441	0.0677	0.0202	0.0338	0.0353	0.062933	0.061733	0.082233		0.0176	0.0231	0.0253	0.0184	0.017	0.0162	0.035633	0.038133	0.035033		0.009467		0.005167	0.000533		0.003133	0.0115	0.0095	0.0168
	10	0.121667	0.127367	0.172267	0.021933	0.029833	0.032133	0.203	0.2012	0.2039		0.040667	0.051967	0.051667	0.025733	0.022233	0.029633	0.0243	0.0338	0.0325		0.033633	0.028633	0.034433	0.010367	0.009967	0.015167	0.0275	0.0208	0.0201
	14	0.473367	0.454867	0.465467	0.1807	0.146	0.1897	0.4252	0.4384	0.4561		0.140167	0.143067	0.160467	0.1109	0.1124	0.114	0.0963	0.1011	0.1014		0.0734	0.1014	0.1393	0.043467	0.049067	0.060867	0.026067	0.040567	0.036467
	21	0.770533	0.797033	0.797733	0.5253	0.5128	0.5471	0.7144	0.6533	0.6167		0.322733	0.295333	0.352833	0.2556	0.2472	0.2458	0.2618	0.29	0.276		0.2205	0.2316	0.2567	0.070467	0.087967	0.121367	0.184433	0.156533	0.172133
	24	0.8721	0.9113	0.9139	0.641467	0.632867	0.653367	0.7441	0.7588	0.6979		0.4044	0.3741	0.4441	0.254867	0.251267	0.259367	0.2995	0.2895	0.2666		0.255067	0.278867	0.314967	0.084633	0.094933	0.136533	0.207533	0.186033	0.194233
	28	0.963433	0.954733	0.979533	0.708	0.6973	0.7222	0.8423	0.8981	0.7917		0.446533	0.350633	0.392733	0.2325	0.2411	0.2565	0.3448	0.3322	0.31		0.271167	0.270967	0.310767	0.152433	0.100333	0.170433	0.2386	0.2157	0.22
Fig. 3b		Butyric acid										Palmitic acid										Oleic acid
	Days	WT			DetfD			DetfD::complemented				WT			DetfD			DetfD::complemented				WT			DetfD			DetfD::complemented
OD580nm	0	0.01	0.01	0.01	0.01	0.01	0.01	0.01	0.01	0.01		0.01	0.01	0.01	0.01	0.01	0.01	0.01	0.01	0.01		0.01	0.01	0.01	0.01	0.01	0.01	0.01	0.01	0.01
	7	0.006667	0.003167	0.009267	0.010233	0.010333	0.000233	0.0117	0.0235	0.0278		0.0683	0.0975	0.1568	-0.0032	0.0212	0.0185	0.092433	0.122633	0.180433		0.1214	0.1027	0.1279	-0.0055	0.0056	0.0174	0.140833	0.122833	0.155133
	10	0.095533	0.091433	0.098633	0.010467	0.012767	0.012367	0.1102	0.1091	0.1025		0.145767	0.140067	0.188567	0.004433	0.009433	0.009433	0.1889	0.1761	0.1733		0.209367	0.145767	0.192567	0.002033	0.004433	0.007833	0.168	0.1925	0.2279
	14	0.1125	0.0916	0.1552	0.010567	0.013067	0.005667	0.193667	0.192767	0.164467		0.249567	0.193967	0.234267	0.0028	0.0087	0.0067	0.2671	0.2472	0.2466		0.281367	0.222167	0.238767	0.0005	0.003	0.0023	0.2956	0.2538	0.3546
	21	0.3319	0.3281	0.3609	0.036367	0.012467	0.029767	0.425733	0.373233	0.343433		0.359833	0.297533	0.328633	0.0037	0.0068	0.004	0.2999	0.2932	0.295		0.370433	0.331533	0.344033	0.0018	0.004	0.0016	0.3825	0.3683	0.461
	24	0.379467	0.373267	0.422167	0.033233	0.009433	0.033233	0.475733	0.419133	0.386233		0.4131	0.3335	0.3555	0.005767	0.007267	0.005167	0.257	0.291	0.2973		0.4048	0.3551	0.3727	0.002667	0.004267	0.002767	0.4129	0.3833	0.4846
	28	0.454367	0.445267	0.525867	0.081933	0.002533	0.036433	0.5663	0.4876	0.4537		0.444433	0.360833	0.378033	0.0063	0.0078	0.0047	0.2712	0.3035	0.3084		0.426333	0.372933	0.388133	0.0024	0.0044	0.002	0.4293	0.4074	0.5035
Fig. 3c		Cholesterol
	Days	WT			DetfD			DetfD::complemented
OD580nm	0	0.01	0.01	0.01	0.01	0.01	0.01	0.01	0.01	0.01
	7	0.1041	0.0346	0.0079	-0.007	0.0042	0.0099	0.121233	0.055833	0.030633
	10	0.208967	0.147067	0.053567	0.012933	0.016833	0.011633	0.1608	0.0754	0.0292
	14	0.352867	0.275167	0.263367	0.0044	0.0207	0.0175	0.2983	0.2448	0.2467
	21	0.466733	0.402933	0.356133	0.0316	0.0238	0.0283	0.4256	0.3587	0.3592
	24	0.4188	0.4414	0.39	0.007967	0.020467	0.076067	0.4525	0.3621	0.3676
	28	0.445133	0.456733	0.409133	0.00914	0.00607	0.00693	0.4859	0.364	0.3746
Fig. 3d
	Days	Butyric acid			Butyric acid + Glycerol			Palmitic acid			Palmitic acid + Glycerol			Oleic Acid			Oleic acid + Glycerol			Cholesterol			Cholesterol + Glycerol
CFU/ml	7	180000	200000	300000	80000	100000	140000	20000	10000	10000	1200	1600	1000	200000	180000	120000	180000	140000	140000	220000	300000	320000	440000	380000	560000
	14	300000	280000	340000	1400000	1600000	1400000	120	160	180	100	160	80	140	160	200	120	180	140	100000	140000	160000	800000	700000	500000

## Sheet: Fig. 4
		WT			DetfD			DetfD::complemented
Peak area (A.U.)	Butyrate	44200	29800	18600	50000	59800	55200	15100	20100	20200
	Butyryl-CoA	3035	1267	0	61881	60402	69124.9	0	0	0
	Acetyl-CoA	189443	187485	190086	76429.9	112648	99938.7	139655	140441	118332
	Citrate	1109618	1093021	1342195	227609	192746	200115	1130242	991654	936266
	a-Ketoglutarate	127131	122520	131973	63602.5	71535.2	79317.4	174275	135032	145814
	Succinyl-CoA	40862.9	41700	31016.9	34904.5	40961.9	45034	22641.8	17370	10851.2
	Succinate	363235	388412	453624	111822	124451	139591	155036	166856	170452
	Fumarate	7979.7	8118.1	10645.4	7877.99	4818.16	2024.55	12977.2	17888.6	12974.4
	Malate	123124	141642	147492	48427	59568.5	55892.6	139568	148739	141753

## Sheet: Fig. 6
Fig. 6a		Glycerol
	Days	WT			DetfD			DetfD::complemented
OD580nm	0	0.01	0.01	0.01	0.01	0.01	0.01	0.01	0.01	0.01
	3	0.016	0.018	0.013	0.011	0.012	0.013	0.027	0.022	0.025
	7	0.071	0.075	0.082	0.021	0.025	0.022	0.101	0.095	0.094
	14	0.421	0.432	0.44	0.105	0.11	0.098	0.681	0.675	0.67
	21	2.03	1.91	1.88	0.18	0.21	0.23	2.25	2.32	1.98
	28	2.15	2.21	2.05	0.35	0.41	0.4	2.21	2.19	2.08
	35	2.07	2.18	2.07	0.7	0.75	0.74	2	2.1	2.15
	42	1.98	2.01	2.05	1.16	1.25	1.4	1.95	2.01	1.99
	49	1.97	1.98	1.99	1.65	1.75	1.8	1.9	1.8	1.98
Fig. 6b		Butyric acid
	Days	WT			DetfD			DetfD::complemented
OD580nm	0	0.01	0.01	0.01	0.01	0.01	0.01	0.01	0.01	0.01
	3	0.012	0.015	0.013	0.007	0.008	0.009	0.021	0.018	0.017
	7	0.041	0.042	0.051	0.009	0.008	0.008	0.102	0.105	0.151
	14	0.42	0.41	0.415	0.005	0.008	0.007	0.43	0.45	0.421
	21	0.46	0.45	0.47	0.02	0.018	0.023	0.41	0.45	0.41
	28	0.41	0.39	0.45	0.03	0.025	0.031	0.4	0.42	0.44
	35	0.43	0.4	0.43	0.03	0.03	0.035	0.35	0.37	0.39
	42	0.4	0.41	0.43	0.03	0.035	0.04	0.34	0.37	0.35
	49	0.39	0.39	0.41	0.045	0.04	0.038	0.35	0.36	0.35
Fig. 6c		Oleic acid
	Days	WT			DetfD			DetfD::complemented
OD580nm	0	0.01	0.01	0.01	0.01	0.01	0.01	0.01	0.01	0.01
	3	0.051	0.048	0.042	0.008	0.007	0.008	0.132	0.121	0.117
	7	0.211	0.215	0.203	0.008	0.006	0.006	0.21	0.215	0.222
	14	0.49	0.495	0.48	0.008	0.009	0.005	0.46	0.408	0.47
	21	0.47	0.49	0.49	0.01	0.015	0.012	0.46	0.47	0.46
	28	0.45	0.46	0.47	0.01	0.01	0.015	0.41	0.42	0.44
	35	0.48	0.49	0.47	0.01	0.008	0.007	0.37	0.43	0.41
	42	0.43	0.45	0.47	0.01	0.01	0.008	0.37	0.41	0.4
	49	0.41	0.43	0.46	0.01	0.009	0.008	0.36	0.4	0.4
Fig. 6d		Cholesterol
	Days	WT			DetfD			DetfD::complemented
OD580nm	0	0.01	0.01	0.01	0.01	0.01	0.01	0.01	0.01	0.01
	3	0.021	0.031	0.05	0.04	0.02	0.03	0.019	0.021	0.025
	7	0.061	0.071	0.065	0.01	0.008	0.008	0.051	0.055	0.057
	11	0.23	0.025	0.21	0.012	0.01	0.01	0.25	0.28	0.29
	14	0.48	0.52	0.61	0.011	0.005	0.006	0.59	0.61	0.63
	21	0.53	0.51	0.63	0.01	0.008	0.008	0.59	0.58	0.64
	28	0.51	0.5	0.59	0.01	0.04	0.05	0.58	0.56	0.59
Fig. 6f
	Days	WT			Δrv0338c			Δrv0338c::comp			Δrv0338c::pox3			ΔfixAB			ΔfixAB::comp			ΔfixAB::pox3
OD580nm	0	0.01	0.01	0.01	0.01	0.01	0.01	0.01	0.01	0.01	0.01	0.01	0.01	0.01	0.01	0.01	0.01	0.01	0.01	0.01	0.01	0.01
	3	0.036	0.041	0.034	0.014	0.015	0.013	0.035	0.037	0.038	0.014	0.013	0.012	0.012	0.013	0.014	0.035	0.036	0.038	0.013	0.014	0.015
	7	0.134	0.138	0.141	0.014	0.015	0.013	0.126	0.122	0.12	0.068	0.07	0.065	0.013	0.012	0.011	0.125	0.131	0.135	0.03	0.035	0.036
	14	0.28	0.31	0.32	0.01	0.01	0.009	0.26	0.28	0.3	0.23	0.25	0.26	0.009	0.013	0.01	0.32	0.38	0.36	0.09	0.13	0.11
	17	0.41	0.39	0.41	0.03	0.02	0.03	0.37	0.38	0.39	0.33	0.32	0.31	0.002	0.01	0.01	0.38	0.41	0.42	0.17	0.21	0.22
	21	0.36	0.38	0.4	0.019	0.02	0.03	0.32	0.35	0.37	0.32	0.31	0.29	0.012	0.01	0.015	0.32	0.35	0.37	0.25	0.26	0.27
	28	0.38	0.37	0.38	0.015	0.01	0.02	0.31	0.33	0.35	0.3	0.31	0.33	0.014	0.012	0.01	0.31	0.34	0.35	0.28	0.26	0.26

## Sheet: Suppl Fig. 2
Supplementary Fig. 2c
		WT			DetfD			DetfD::complemented
Log CFU/OD580nm	OADC	1250000	1750000	2500000	0	500	750	2000000	2500000	3000000
	Fatty acid free ADN	750000	2000000	2250000	50000	100000	125000	750000	1000000	1000000

## Sheet: Suppl Fig. 3
Supplementary Fig. 3a
	Days	DetfD				DetfD::complemented
Lungs (CFU)	0	32	64	64	36	164	136	132	88
	14	28	24	44	48	60200	56800	50000	60600
	28	8	0	9	9	3240000	3700000	2440000	2900000
	56	0	0	0	0	1240000	840000	600000	1000000
	Days	DetfD				DetfD::complemented
Spleens (CFU)	28	0	0	0	0	106000	206000	126000	244000
	56	0	0	0	0	72000	26000	44000	62000

## Sheet: Suppl Fig. 4
Wild-type
	Days	Glycerol			Butyric acid + Glycerol			Palmitic acid + Glycerol			Oleic acid + Glycerol			Cholesterol + Glycerol
OD580nm	0	0.01	0.01	0.01	0.01	0.01	0.01	0.01	0.01	0.01	0.01	0.01	0.01	0.01	0.01	0.01
	7	0.0464	0.0441	0.0677	0.2246	0.238	0.2321	0.2241	0.2181	0.2239	0.154	0.1683	0.1716	0.0765	0.2375	0.0452
	10	0.121667	0.127367	0.172267	0.354467	0.364967	0.350967	0.254767	0.244167	0.256467	0.257367	0.288067	0.286567	0.298867	0.434367	0.296867
	14	0.473367	0.454867	0.465467	0.548667	0.559867	0.545167	0.275767	0.299567	0.355067	0.369667	0.475367	0.256467	0.456967	0.571467	0.448467
	21	0.770533	0.797033	0.797733	0.848033	0.883733	0.857333	0.601133	0.622133	0.615533	0.599233	0.655333	0.490833	0.663833	0.782233	0.686333
	24	0.8721	0.9113	0.9139	0.9447	0.9881	0.9662	0.7202	0.7391	0.7374	0.6914	0.7537	0.6029	0.7562	0.8702	0.8049
	28	0.963433	0.954733	0.979533	1.04153	1.04273	1.00533	0.817733	0.852633	0.863133	0.779733	0.852433	0.691733	0.840433	0.940733	0.888433
DetfD
	Days	Glycerol			Butyric acid + Glycerol			Palmitic acid + Glycerol			Oleic acid + Glycerol			Cholesterol + Glycerol
OD580nm	0	0.01	0.01	0.01	0.01	0.01	0.01	0.01	0.01	0.01	0.01	0.01	0.01	0.01	0.01	0.01
	7	0.0202	0.0338	0.0353	0.0301	0.0768	0.0884	0.0249	0.0254	0.025	0.0357	0.0397	0.04	0.0058	0.0005	-0.0037
	10	0.021933	0.029833	0.032133	0.033533	0.146433	0.177633	0.013033	0.011033	0.013033	0.022133	0.016233	0.024833	0.010233	0.011533	0.008833
	14	0.1807	0.146	0.1897	0.317	0.3061	0.3113	0.0083	0.0057	0.0074	0.039	0.0412	0.0447	0.0651	0.0592	0.062
	21	0.5253	0.5128	0.5471	0.5114	0.4946	0.5001	0.0073	0.0067	0.0079	0.0254	0.0555	0.0354	0.1128	0.1496	0.2008
	24	0.641467	0.632867	0.653367	0.596767	0.567367	0.572967	0.007267	0.004467	0.007567	0.013467	0.047167	0.039167	0.174567	0.181367	0.199567
	28	0.708	0.6973	0.7222	0.6564	0.6264	0.6317	0.00281	0.00259	0.00128	0.007	0.004	0.0083	0.1068	0.1429	0.1427
DetfD::complemented
	Days	Glycerol			Butyric acid + Glycerol			Palmitic acid + Glycerol			Oleic acid + Glycerol			Cholesterol + Glycerol
OD580nm	0	0.01	0.01	0.01	0.01	0.01	0.01	0.01	0.01	0.01	0.01	0.01	0.01	0.01	0.01	0.01
	7	0.062933	0.061733	0.082233	0.243133	0.256133	0.253533	0.246733	0.240333	0.247933	0.181733	0.194633	0.198533	0.097333	0.258133	0.065833
	10	0.203	0.2012	0.2039	0.264	0.3235	0.3616	0.2734	0.2496	0.2752	0.2891	0.3154	0.3547	0.458	0.3053	0.3393
	14	0.4252	0.4384	0.4561	0.4463	0.4806	0.515	0.3136	0.3517	0.2935	0.3339	0.4466	0.4277	0.5626	0.4849	0.51
	21	0.7144	0.6533	0.6167	0.7258	0.7521	0.7876	0.5281	0.5507	0.5425	0.7288	0.6797	0.6188	0.7272	0.6569	0.7199
	24	0.7441	0.7588	0.6979	0.8391	0.863	0.885	0.6137	0.6405	0.6301	0.9129	0.757	0.722	0.7802	0.7435	0.8054
	28	0.8423	0.8981	0.7917	0.9375	0.9067	0.9293	0.6936	0.7423	0.6966	0.9432	0.8465	0.7897	0.83	0.8123	0.8894

## Sheet: Suppl Fig. 5
		WT			DetfD			DetfD::complemented
Peak area (A.U.)	Butyrate	249000	103000	136000	133000	144000	148000	94600	119000	85700
	Butyryl-CoA	17327	0	0	46805.2	39905.5	44130.2	0	0	0
	Acetyl-CoA	315375	243082	157787	99519.7	94794.6	90161.9	175762	167215	172289
	Citrate	1003985	1112244	1060879	571206	577303	505904	1443095	1635826	1764807
	a-Ketoglutarate	343913	416039	389432	221584	184261	268213	606435	626654	640674
	Succinyl-CoA	104004	96245.8	73110.3	89901.7	98055.9	47938.5	60367.2	44362.3	49970.8
	Succinate	614400	557575	507509	257383	226608	234042	327076	356693	279129
	Fumarate	12345.9	41908.7	41852.8	30336.4	30281.7	28802.1	61752.7	51640.6	94601.6
	Malate	460914	569019	542136	385525	350096	396489	554855	679779	806426

## Sheet: Suppl Fig. 7
Supplementary Fig. 7a
	Days	WT			ΔetfD			ΔetfD::comp			ΔetfD::pox3			ΔetfBA			ΔetfBA::comp			ΔetfBA::pox3
OD580nm	0	0.01	0.01	0.01	0.01	0.01	0.01	0.01	0.01	0.01	0.01	0.01	0.01	0.01	0.01	0.01	0.01	0.01	0.01	0.01	0.01	0.01
	3	0.021	0.021	0.022	0.018	0.017	0.018	0.019	0.018	0.018	0.018	0.018	0.019	0.017	0.016	0.015	0.018	0.019	0.019	0.013	0.014	0.015
	7	0.095	0.09	0.089	0.061	0.065	0.066	0.07	0.069	0.07	0.056	0.059	0.06	0.04	0.038	0.035	0.074	0.072	0.07	0.03	0.03	0.035
	14	0.57	0.61	0.51	0.36	0.35	0.41	0.35	0.38	0.45	0.28	0.31	0.3	0.11	0.12	0.1	0.48	0.45	0.48	0.14	0.13	0.15
	17	1.34	1.21	1.42	0.67	0.71	0.82	0.84	0.91	1.12	0.55	0.61	0.62	0.23	0.22	0.31	0.91	0.92	1.1	0.24	0.31	0.25
	21	2.17	2.14	2.15	1.115	1.2	1.3	1.69	1.72	1.67	1.18	1.15	1.31	0.32	0.35	0.36	1.76	1.81	1.91	0.52	0.51	0.51
	28	2.02	2.11	2.05	2.1	2.15	2.2	2.2	2.1	2.01	2.1	2.06	2.17	0.73	0.81	0.85	2.4	2.31	1.99	2.05	1.81	1.72
	35	1.95	2.08	2.1	2.2	2.1	2.25	2.1	2.04	2.02	2.04	2.15	2.2	1.4	1.51	1.62	2	2.1	2.05	2.01	1.75	1.9
	42	1.85	2	2.01	2.15	2.12	2.2	2.05	1.85	1.95	1.92	2.05	2.1	1.8	1.9	1.75	2.05	2.1	2	1.94	1.72	2.1
Supplementary Fig. 7b
	Days	WT			ΔetfD			ΔetfD::comp			ΔetfD::pox3			ΔetfBA			ΔetfBA::comp			ΔetfBA::pox3
OD580nm	0	0.01	0.01	0.01	0.01	0.01	0.01	0.01	0.01	0.01	0.01	0.01	0.01	0.01	0.01	0.01	0.01	0.01	0.01	0.01	0.01	0.01
	3	0.021	0.022	0.023	0.013	0.012	0.011	0.019	0.02	0.021	0.014	0.013	0.012	0.017	0.016	0.015	0.018	0.017	0.016	0.013	0.012	0.014
	7	0.162	0.172	0.165	0.025	0.019	0.022	0.135	0.14	0.142	0.035	0.03	0.029	0.025	0.019	0.022	0.15	0.148	0.161	0.018	0.019	0.02
	14	0.3	0.35	0.33	0.04	0.05	0.04	0.27	0.35	0.36	0.12	0.11	0.09	0.05	0.04	0.05	0.29	0.31	0.32	0.05	0.06	0.05
	17	0.3	0.33	0.34	0.05	0.06	0.07	0.26	0.31	0.34	0.16	0.15	0.13	0.04	0.06	0.05	0.29	0.31	0.32	0.07	0.08	0.07
	21	0.29	0.31	0.34	0.05	0.04	0.06	0.25	0.28	0.33	0.2	0.19	0.21	0.05	0.04	0.05	0.26	0.29	0.3	0.105	0.11	0.12
	28	0.28	0.3	0.33	0.05	0.04	0.05	0.25	0.27	0.31	0.26	0.27	0.29	0.05	0.04	0.05	0.26	0.29	0.3	0.176	0.19	0.2
	35	0.29	0.305	0.32	0.06	0.05	0.05	0.26	0.28	0.32	0.27	0.28	0.29	0.05	0.04	0.06	0.27	0.28	0.29	0.25	0.26	0.28
Supplementary Fig. 7c
	Days	WT			ΔetfD			ΔetfD::comp			ΔetfD::pox3			ΔetfBA			ΔetfBA::comp			ΔetfBA::pox3
OD580nm	0	0.01	0.01	0.01	0.01	0.01	0.01	0.01	0.01	0.01	0.01	0.01	0.01	0.01	0.01	0.01	0.01	0.01	0.01	0.01	0.01	0.01
	3	0.079	0.08	0.085	0.013	0.012	0.013	0.076	0.081	0.065	0.014	0.013	0.013	0.014	0.013	0.012	0.115	0.105	0.108	0.017	0.016	0.015
	7	0.206	0.195	0.182	0.01	0.012	0.011	0.214	0.22	0.209	0.01	0.01	0.012	0.009	0.008	0.01	0.211	0.212	0.201	0.011	0.012	0.013
	14	0.44	0.41	0.4	0.01	0.015	0.02	0.42	0.41	0.43	0.02	0.03	0.02	0.01	0.009	0.01	0.46	0.49	0.45	0.01	0.02	0.01
	21	0.412	0.415	0.412	0.005	0.006	0.005	0.395	0.41	0.42	0.007	0.008	0.009	0.006	0.007	0.008	0.38	0.39	0.4	0.008	0.009	0.008
	28	0.42	0.41	0.405	0.005	0.005	0.005	0.38	0.405	0.41	0.006	0.007	0.009	0.005	0.005	0.007	0.38	0.37	0.39	0.008	0.006	0.007

[truncated: 1 more sheets: Suppl Fig. 8]
